# Supplementary material for: ELONGATED HYPOCOTYL5 Regulates Resistance to Root-Knot Nematode by Modulating Antioxidant System and Jasmonic Acid in Cucumis sativus
Source: Antioxidants (Basel). 2025 Jun 3;14(6):679. doi: 10.3390/antiox14060679 (PMC12189740; doi:10.3390/antiox14060679)
Supplement: Supplementary file 1 [file antioxidants-14-00679-s001.zip]

Archive with 1 entries (1 files):
- antioxidants-3544061-supplementary.pdf
